# Supplementary material for: Stereotactic Radiosurgery for Lung Cancer with a Risk-Adapted Strategy Using the Volumetric Modulated Arc Therapy Technique: A Single Arm Phase II Study
Source: Cancers (Basel). 2022 Aug 18;14(16):3993. doi: 10.3390/cancers14163993 (PMC9406332; doi:10.3390/cancers14163993)
Supplement: Supplementary file 1 [file cancers-14-03993-s001.zip]

Archive with 1 entries (1 files):
- cancers-1843791-supplementary.pdf
